# Supplementary material for: Comprehensive Mapping of the Escherichia coli Flagellar Regulatory Network
Source: PLoS Genet. 2014 Oct 2;10(10):e1004649. doi: 10.1371/journal.pgen.1004649 (PMC4183435; doi:10.1371/journal.pgen.1004649)
Supplement: Table S1 — Complete ChIP-qPCR data. (XLS) [file pgen.1004649.s008.xls]

## Sheet: Sheet1
	untagged			FlhD-FLAG				FlhC-FLAG				FliA-FLAG					*1-tailed p-values from two-sample T tests between untagged and indicated strain
target	enrichment	S.D.	n	enrichment	S.D.	n	p-value*	enrichment	S.D.	n	p-value*	enrichment	S.D.	n	p-value*
ampH/sbmA	0.138102	0.317577	4	3.34895	1.55669	3	0.00448695	2.08757	1.48408	3	0.0232515
flgA/flgB	3.34921	2.66268	3	155.802	106.531	3	0.0341821	64.7636	49.0234	3	0.0480853
flhB	3.69106	2.34682	3	28.1663	8.50928	3	0.00431591	10.6453	4.32146	3	0.0352454
fliA	-0.200547	0.221394	3	65.9427	7.44212	3	5.20429e-05	18.4082	8.10901	3	0.00824682
fliD	-0.194922	0.636995	3	2.99888	1.16555	3	0.00704562	0.867086	0.486888	3	0.0417322
fliE/fliF	0.0393142	0.315112	4	31.0729	4.39978	3	1.38609e-05	31.8314	13.9238	3	0.00260958
fliL	2.36264	1.45291	3	237.65	268.574	3	0.101889	112.083	81.9118	3	0.040581
gntR	0.287531	0.200073	4	6.91804	4.1097	3	0.010343	34.6186	23.5575	3	0.0147622
sohB/yciK	0.33744	0.425603	4	6.68521	0.874065	3	2.48132e-05	14.317	9.02319	3	0.0119708
yecR	-0.245337	0.15875	4	93.3938	44.9092	3	0.00379793	101.623	75.6664	3	0.0192894
ymdA	0.203835	0.114804	4	3.13543	0.971625	3	0.000807309	2.26765	1.53625	3	0.0196934
aer	0.0110047	0.121906	3									1.69846	0.763044	3	0.00969754
evgS	0.139094	0.240918	3									1.08946	0.466198	3	0.017478
flgMp	-0.000176243	0.334971	3									21.9669	13.6524	3	0.0247552
fliC	-0.149188	0.276309	3									17.1696	6.32502	3	0.00452499
galK	0.508646	0.753174	3									0.449045	0.193163	3	0.450395
holA	0.101063	0.169897	3									2.3892	0.513037	3	0.000920281
hypD	-0.237996	0.279202	3									4.63447	1.51766	3	0.00271892
motAp	0.160446	0.283482	3									25.8984	13.2252	3	0.0140218
rluF	0.0470628	0.165705	3									0.815906	0.258825	3	0.00615973
secD ORF	0.249067	0.609053	3									2.86488	0.741717	3	0.00458307
speA	0.592537	0.451604	3									2.32377	0.810568	3	0.0159631
tsr p	-0.0739378	0.300148	3									21.93	11.4987	3	0.0147811
tsr/yjiZ converg.	0.247201	0.256011	3									1.06657	0.109073	3	0.00349157
uhpT	0.01425	0.128016	3									1.75406	0.614044	3	0.00431072
ybhK ORF	0.381389	0.652268	3									0.73033	0.368748	3	0.232557
ycdU	-0.106484	0.167965	3									0.0529367	0.0707217	3	0.10216
ydiY	0.388993	0.326022	3									0.102211	0.278361	3	0.155522
yhjH	0.311985	0.0206614	3									10.1059	3.50841	3	0.00421528
yjdA	0.0351916	0.296086	3									2.77651	0.940449	3	0.0042748
ynjH	-0.23809	0.421714	3									0.404597	0.299665	3	0.048897
yrfFp	0.341205	0.535307	3									1.39191	0.216108	3	0.0172158
