# Supplementary material for: Comprehensive Mapping of the Escherichia coli Flagellar Regulatory Network
Source: PLoS Genet. 2014 Oct 2;10(10):e1004649. doi: 10.1371/journal.pgen.1004649 (PMC4183435; doi:10.1371/journal.pgen.1004649)
Supplement: Table S2 — Complete qRT-PCR data. (XLS) [file pgen.1004649.s009.xls]

## Sheet: Sheet1
	motile MG1655 + pBAD			ΔflhD + pBAD				ΔflhD + pBAD-flhD					ΔflhD + pBAD-flhDC					ΔflhD + pBAD-flhC					ΔflhD + pBAD-flIA					ΔflhC + pBAD				ΔflhC + pBAD-flhC					ΔfliA + pBAD					ΔfliA + pBAD-fliA
target	relative expression	S.D.	n	relative expression	S.D.	n	p-value* (vs. wt)	relative expression	S.D.	n	p-value* (vs. wt)	p-value* (vs. ΔflhD)	relative expression	S.D.	n	p-value* (vs. wt)	p-value* (vs. ΔflhD)	relative expression	S.D.	n	p-value* (vs. wt)	p-value* (vs. ΔflhD)	relative expression	S.D.	n	p-value* (vs. wt)	p-value* (vs. ΔflhD)	relative expression	S.D.	n	p-value* (vs. wt)	relative expression	S.D.	n	p-value* (vs. wt)	p-value* (vs. ΔflhC)	relative expression	S.D.	n	p-value* (vs. wt)	p-value* (vs. ΔflhD)	relative expression	S.D.	n	p-value* (vs. wt)	p-value* (vs. ΔfliA)	p-value* (vs. ΔflhD)
ampH	1	0.48133	4	2.07227	1.25032	4	0.160566	1.15873	0.427152	4	0.63934	0.215982	0.74806	0.22869	4	0.380882	0.0823209	0.234275	0.141086	4	0.0224184	0.0265795	-	-	-	-	-	0.247644	0.177018	4	0.0261499	0.296049	0.0798553	4	0.0278539	0.635865	-	-	-	-	-	-	-	-	-	-	-
flgA	1	0.308534	4	0.00918998	0.00476224	4	0.000673281	-	-	-	-	-	-	-	-	-	-	-	-	-	-	-	0.0123629	0.00840997	4	0.000685808	0.5358	-	-	-	-	-	-	-	-	-	-	-	-	-	-	-	-	-	-	-	-
flgB	1	0.145367	4	0.00116716	0.00021602	4	9.23199e-06	0.0705244	0.00727561	4	1.41434e-05	1.34975e-06	2.06497	0.505236	4	0.00671562	0.000181065	0.00103591	0.0003851	4	9.18195e-06	0.000208594	0.00178384	0.000359273	3	0.000180841	0.270462	0.00109609	0.000134678	4	9.23199e-06	1.36496	0.611276	4	1.41434e-05	1.34975e-06	0.647253	0.0949523	3	0.0189605	0.000298579	0.588459	0.220638	3	0.0494458	0.0100166
flgK	1	0.103365	7	0.00307681	0.00031753	4	1.53268e-08	-	-	-	-	-	-	-	-	-	-	-	-	-	-	-	1.44427	0.605608	4	0.0802612	0.00312799	-	-	-	-	-	-	-	-	-	0.20569	0.0275462	3	1.38254e-06	2.21599e-05	1.70246	0.377438	3	0.00123438	0.00237672	0.000239276
flgM	1	0.257929	7	0.0161482	0.0015771	4	3.87824e-05	-	-	-	-	-	-	-	-	-	-	-	-	-	-	-	3.37389	1.31496	4	0.000963962	0.00220619	-	-	-	-	-	-	-	-	-	0.225662	0.106142	3	0.00121281	0.00948663	1.7926	1.05357	3	0.0796031	0.0624366	0.0174591
flhB	1	0.332618	4	0.00430824	0.000973315	4	0.000975598	-	-	-	-	-	-	-	-	-	-	-	-	-	-	-	0.0321213	0.0268473	4	0.00115052	0.0838198	-	-	-	-	-	-	-	-	-	-	-	-	-	-	-	-	-	-	-	-
fliA ORF	1	0.247438	4	0.000260519	4.81031e-05	4	0.00019243	0.0276974	0.00529942	4	0.000224826	4.74751e-05	1.85099	0.606822	4	0.0408185	0.000884437	0.00429773	0.00499804	4	0.000197028	0.157342	-	-	-	-	-	0.0023658	0.00313781	4	0.00019243	1.08216	0.448602	4	0.000224826	4.74751e-05	-	-	-	-	-	-	-	-	-	-	-
fliA UTR	1	0.237877	3	0.000247699	2.44067e-05	3	0.00189233	-	-	-	-	-	-	-	-	-	-	-	-	-	-	-	3.55378	2.29695	3	0.127937	0.0552518	-	-	-	-	-	-	-	-	-	-	-	-	-	-	-	-	-	-	-	-
fliC	1	0.298074	3	0.00751967	0.00329496	4	0.000110679	-	-	-	-	-	-	-	-	-	-	-	-	-	-	-	2.51546	0.432351	4	6.7947e-05	2.46927e-05	-	-	-	-	-	-	-	-	-	0.00418745	0.00117111	3	0.000516086	0.161577	1.35229	0.405383	3	0.15844	0.00450701	0.00100114
fliD	1	0.184264	7	0.00345165	0.000514637	4	2.2554e-06	-	-	-	-	-	0.366484	0.100729	4	0.000146763	0.000361128	0.00311699	0.000661213	4	2.24908e-06	0.454844	1.28961	0.45557	4	0.161629	0.00132336	0.00418842	0.000599778	4	2.2554e-06	0.374835	0.172444	4	0.855278	0.160937	0.219486	0.029088	3	0.00010625	2.11454e-05	1.79324	0.49859	3	0.00465139	0.00547827	0.000695325
fliF	1	0.418218	4	0.00875448	0.00717581	4	0.00319264	-	-	-	-	-	-	-	-	-	-	-	-	-	-	-	-	-	-	-	-	-	-	-	-	-	-	-	-	-	-	-	-	-	-	-	-	-	-	-	-
fliL	1	0.410549	7	0.00571533	0.00148402	4	0.00107043	-	-	-	-	-	-	-	-	-	-	-	-	-	-	-	0.0574293	0.0245829	4	0.00152764	0.00568786	-	-	-	-	-	-	-	-	-	0.918981	0.146167	3	0.754643	4.92332e-05	0.437932	0.154716	3	0.0555544	0.0173259	0.00217574
gltI	1	0.536884	3	-	-	-	-	-	-	-	-	-	-	-	-	-	-	-	-	-	-	-	-	-	-	-	-	-	-	-	-	-	-	-	-	-	0.573031	0.17831	3	0.261211	-	0.456443	0.192286	3	0.174105	0.484224	-
gntR	1	0.039167	4	1.10321	0.0413256	4	0.0110267	1.01092	0.107785	4	0.855278	0.160937	0.908599	0.406418	4	0.670071	0.377497	0.894203	0.228738	4	0.397041	0.122233	-	-	-	-	-	1.02441	0.445999	4	0.0110267	0.839142	0.456233	4	0.855278	0.160937	-	-	-	-	-	-	-	-	-	-	-
hypD asRNA	1	0.385389	3	-	-	-	-	-	-	-	-	-	-	-	-	-	-	-	-	-	-	-	-	-	-	-	-	-	-	-	-	-	-	-	-	-	0.0922185	0.0225599	3	0.0151872	-	2.41644	0.547415	3	0.0214926	0.00182695	-
sbmA	1	0.22911	4	0.768796	0.249938	4	0.221576	0.743162	0.127414	4	0.0977723	0.861016	1.80221	0.776499	4	0.0947933	0.0444571	0.203289	0.0556673	4	0.000512132	0.00448562	-	-	-	-	-	0.536808	0.207418	4	0.0240859	0.844153	0.0262418	4	0.225225	0.0259447	-	-	-	-	-	-	-	-	-	-	-
sohB	1	0.114459	4	1.12459	0.147706	4	0.230753	1.30377	0.129434	4	0.0125765	0.117853	0.935121	0.219284	4	0.618689	0.201766	0.785803	0.205917	4	0.118886	0.0368396	-	-	-	-	-	1.13811	0.20522	4	0.230753	1.13673	0.631895	4	0.0125765	0.117853	-	-	-	-	-	-	-	-	-	-	-
uhpT isRNA	1	0.408059	3	-	-	-	-	-	-	-	-	-	-	-	-	-	-	-	-	-	-	-	-	-	-	-	-	-	-	-	-	-	-	-	-	-	0.00255293	0.000547494	3	0.0133298	-	3.48563	1.4327	3	0.0445606	0.0135769	-
uhpT mRNA	1	0.33883	7	-	-	-	-	-	-	-	-	-	-	-	-	-	-	-	-	-	-	-	-	-	-	-	-	-	-	-	-	-	-	-	-	-	1.07685	0.412454	3	0.815365	-	0.889322	0.0345618	3	0.603587	0.476476	-
ycgR	1	0.119469	7	-	-	-	-	-	-	-	-	-	-	-	-	-	-	-	-	-	-	-	-	-	-	-	-	-	-	-	-	-	-	-	-	-	0.02181	0.0103265	3	0.000145659	-	2.01548	0.545461	3	0.0345177	0.00318887	-
yciK	1	0.0391453	4	0.665631	0.0955471	4	0.00064353	0.623485	0.199797	4	0.0101043	0.716601	1.88154	0.421587	4	0.00591732	0.0013488	0.427734	0.145639	4	0.000272256	0.0341153	-	-	-	-	-	0.436824	0.192949	4	0.00064353	1.23544	0.0684685	4	0.0101043	0.716601	-	-	-	-	-	-	-	-	-	-	-
yhjH	1	0.220493	7	-	-	-	-	-	-	-	-	-	-	-	-	-	-	-	-	-	-	-	-	-	-	-	-	-	-	-	-	-	-	-	-	-	0.0268296	0.0161825	3	0.00158912	-	2.73311	0.763725	3	0.0194983	0.00357539	-
yjcZ	1	0.0768994	3	-	-	-	-	-	-	-	-	-	-	-	-	-	-	-	-	-	-	-	-	-	-	-	-	-	-	-	-	-	-	-	-	-	0.187722	0.162845	3	0.00144886	-	2.79805	0.687035	3	0.0107824	0.003055	-
ymdA	1	0.0948338	4	0.0364613	0.00885158	4	9.47103e-07	0.0608989	0.0117208	4	1.12411e-06	0.0158533	12.5382	4.35305	4	0.00182992	0.0012111	0.0313738	0.00707107	4	9.09537e-07	0.40372	-	-	-	-	-	0.0434371	0.00961527	4	9.47103e-07	1.98501	0.882369	4	1.12411e-06	0.0158533	-	-	-	-	-	-	-	-	-	-	-
ynjH	1	0.390542	3	-	-	-	-	-	-	-	-	-	-	-	-	-	-	-	-	-	-	-	-	-	-	-	-	-	-	-	-	-	-	-	-	-	0.0209242	0.00228772	3	0.0122325	-	5.39656	2.79392	3	0.0541315	0.0290367	-
