# Supplementary material for: Comprehensive Mapping of the Escherichia coli Flagellar Regulatory Network
Source: PLoS Genet. 2014 Oct 2;10(10):e1004649. doi: 10.1371/journal.pgen.1004649 (PMC4183435; doi:10.1371/journal.pgen.1004649)
Supplement: Table S3 — Comparison of previously predicted FliA promoters to ChIP-seq binding sites. (XLS) [file pgen.1004649.s010.xls]

## Sheet: Sheet1
RegulonDB promoter identifier	Promoter name	strand	TSS	sequence*	evidence 1**	evidence 2**	ChIP-seq
ECK120009886	flxAp	+	1644412	aacaattaatgacacaagaaatacgattaaagatttttttgtgcatgccgatagtgctttTttaaaaggagaaatctatgt	HIPP	AIPP	ü		* Predicted promoter sequence from RegulonDB, with the promoter sequence derived from our study underlined (if found)
ECK120009887	fliCp	-	2001700	aaaaatggctgtttttgaaaaaaattctaaaggttgttttacgacagacgataacagggtTgacggcgattgagccgacgg	TIM	HIPP	ü
ECK120009888	motAp	-	1975326	accgccatcccgggcagtaaaaagacgtaaactttcccagaatcctgccgatattatcccAcaactgctggatgaacagag	HIPP		ü		** RegulonDB evidence codes:
ECK120009889	tsrp	+	4589656	ctcggcgtaatctccgcgggatattcataaagtttttcctttccaggccgaaaatcttgcAtcggtccacaggaaagagaa	TIM	HIPP	ü			ICWHO: inferred computationally without human inference
ECK120009891	flgMp	-	1129388	gaatattcttataaacctgtaagctgttaaagattacccgtcccttgccgataaataagcAacacatgataaaagcgccct	HIPP		ü			AIPP: automated inference of promoter position
ECK120009892	flgKp	+	1137574	gaacattgataatctgttctgaataactcaagtccggcgggtcgctgccgataatactctGtaattgaaggcttataagga	HIPP		ü			HIPP: human inference of promoter position
ECK120009893	aerp	-	3217142	aattgcgatctaaatcaaattaatcggttaaagataaccgcagcggggccgacataaactCtgacaagaagttaacaacca	TIM	HIPP	ü			TIM: transcription initiation mapping
ECK120009894	tarp	-	1970740	caatttcgcggcgggtggcatcagcaataaagtttcccccctccttgccgataacgagatCaacttgttttcaggaaggtg	TIM	HIPP	ü			FP: footprinting
ECK120009895	ycgRp	-	1243779	catgtaaaaaatattcacgcatttgtattaagttttgttaactgtgaccgataaaccaaaGacagtttgtcagtcaggagt	HIPP	AIPP	ü			RS-EPT-CBR: RNA-seq using two enrichment strategies for primary transcripts and consistant biologial replicates
ECK120009896	yhjHp	-	3677252	gtgaggaaatttaccccggccaggcggtaaagttctgcccttacgcgccgataatctttgTcgagtccgggcagcatcact	HIPP	AIPP	ü			NTAS: non-tracable author statement
ECK120010266	oppAp	+	1299109	atcgtctgaatcaccagaataaataaagtcggtgatagtaatacgtaacgataaagtaacCtgacagcagaaagtctccga	NTAS	AIPP
ECK120010568	fliAp2	-	1999832	acccactaatcgtccgattaaaaaccctgcagaaacggataatcatgccgataactcataTaacgcagggctgtttatcgt	TIM	HIPP	ü
ECK120010634	fliLp2	+	2017619	ccgcgtcttttccccgctttgttgcgctcaagacgcaggataattagccgataagcagtaGcgacacaggaagaccgcaac	TIM	HIPP	ü
ECK120015380	vesp	-	1823008	agttgtaaaaaaagcctgatcaccactaacgtaaatcacccgagttgccgataaccatccAcggttacctgaacgataaca	TIM		ü
ECK120015403	hemLp	-	174921	gcaccagtacaagcagcctgatgtttgacgagtatttaacttgttatgaataacatagaaTagcagccattcactttttct	TIM
ECK120015438	lolBp	-	1262779	ttgccgaaagccgttagattctggcaattaagacaacttgaacatagacgatagcggacgGtaacgctagcattaagggtt	HIPP
ECK120016224	fliEp	-	2011117	gaaaaattgacgctcccattatttgtgctttcgtttttttctatccgccaataaacccgtTtttttgttgctatttagcgc	HIPP
ECK120016703	fliFp	+	2011229	caatttttcgagtttgctgacccgggagtgagtcttgttccactttgccaataacgccgtCcataatcagccacgaggtgc	HIPP
ECK120029592	ppdAp	-	2962242	gaaattttgcaacgtcctgcaacggcgtaaatagtccggaagatgcgccgaagaaatagaAactggccctcgtcttttttt	HIPP
ECK120029593	ygbKp	+	2860219	cccgcattcagccgtcgatatttttgttaaggatcttggtctggttgccgatacagccaaAgccctgcacttcccgctgcc	HIPP		ü
ECK120029594	modAp1	+	794218	ccgcttagtcgggcattttctttttctcaacttcctgcttttcctgccgatattttttctTatctacctcacaaaggttag	HIPP	AIPP	ü
ECK120029595	ynjHp	-	1840187	ataaccaaatgcgataactcagacgctaaagttttgccacccggctaccgttatcagtagCagagacaataacgttaagga	HIPP	AIPP	detect peak further upstream with non-overlapping promoter sequence
ECK120029596	yecFp	+	1993741	gataaaaatatttattggtcattatattaacgtattttatagcactgccgatatcacgctCaaaaaacaaccactgctatt	HIPP
ECK120029597	yjcSp	-			HIPP
ECK120029598	fliDp1	+			HIPP	FP	detect peak upstream of fliD, cannnot directly compare location
ECK120029604	yhiLp	-			HIPP
ECK120034223	trgp1	+	1490463	tgtgacgcaaagaggtttttggtcataagtaattaccgtcaagtgccgatgactttctatCaggagtaaacctggacgaga	HIPP	HTTIM	ü
ECK125109029	ynjHp2	-	1840212	gcaaattaataacgagagtaatctcataaccaaatgcgataactcagacgctaaagttttGccacccggctaccgttatca	HIPP
ECK125109030	yjdAp2	+	4325087	atttattctgataaaaaacaacacactaaatataaaattatttcttgcagtaattataaaAgccgaaaacagaactcaaaa	HIPP
ECK125109031	yjdAp1	+	4325102	aaacaacacactaaatataaaattatttcttgcagtaattataaaagccgaaaacagaacTcaaaaacaatctggctaaat	HIPP
ECK125109033	ykfBp1	-	265382	ccaggaggtgacggacccgtataccaaagaaaaatactttgagtacgcccatgacggcaaActgatggggcagctactgat	HIPP
ECK125109034	ykfBp2	-	265451	tatgcaggaaaaaaccgtccagccactgatgaatgcgctgtgtattgccgataacatcaaActggaataccaggaggtgac	HIPP		ü
ECK125109035	hemLp1	-	174902	gatgtttgacgagtatttaacttgttatgaataacatagaatagcagccattcactttttCtacgaatcaggaaccctcca	HIPP	IEP
ECK125109036	hemLp2	-	174941	tactctaagaaatcaggattgcaccagtacaagcagcctgatgtttgacgagtatttaacTtgttatgaataacatagaat	HIPP
ECK125136353	insLp6	+	15436	gcggggatcactcccataagcgctaacttaagggttgtggtattacgcctgatatgatttAacgtgccgatgaattactct	ICHWHO
ECK125136355	caiEp3	-	35499	ctggcgattgcggcgctgaaagagatctaccgcaccaccagcgaaatgccggtagaagaaGcgtatcgctatattcgcagc	ICHWHO
ECK125136357	caiEp7	-	35399	catcggttctgcattcggaagatgccattgaagggccgctggcgtttgccgagaagcgcgAtccggtgtggaaaggacgtt	ICHWHO
ECK125136390	dxrp4	+	193338	acgacaaagtgaaagcactgttgaaagataaagagatcagcgaagacgacgatcgccgttCtcaggacgatgtacagaaac	ICHWHO
ECK125136427	yagGp9	+	284431	taaaaaagcgctcggaatttaattattttaagagataaaaccgtctgcggaatatttcccGcagacggctttgttgttttt	ICHWHO
ECK125136451	ykgCp8	-	319312	atcatgatttttgttttgtgattctgattaagaaaaagaaaatatcagacgataagacaaAatatcaagcgttgtgaagaa	ICHWHO
ECK125136480	yaiIp3	+	404947	aaattcattgttttgataatcgctggcagaagcataaacagaactatgccggaaggcaaaAgcgcgacacaatagaggatt	ICHWHO
ECK125136492	ampGp6	-	452908	accaaaaactatcgtgccagctacaacgttgaaggtgcgttccaggcctccaacaaaaatAtcgccgatgcggttaacagt	ICHWHO
ECK125136495	ybaYp3	+	474469	ccgcagcaagccaaagtgagttgagtataacgcaaatttgctactggtccgatgggtgcaAtggtctgaattacgggctaa	ICHWHO
ECK125136500	ybaMp3	-	489548	aacgctgcatcgtgaagtggaagcctatgaagcgcgcctggcacgctgccgccatgcgctGgaaaaaatcgaaaacaggtt	ICHWHO
ECK125136504	ybaNp9	+	490103	acctcaatgaaaatgataattgttatgctaaagtagccactctgtaagctgacaacactcAatatgcaacgaatcatttta	ICHWHO
ECK125136515	ybbJp1	-	514301	ggcgaacgtcagtcggcgtttttacaggctgaagcgcgtgaacgttccgccgaagcagaaGcccgcgccaccaaaatggtg	ICHWHO
ECK125136550	ybdJp5	-	605487	gatggcggctcgctgattgggctggtgaaaaagcattgtgagatctgggccggtgactaaGccgggaattgccttacagaa	ICHWHO
ECK125136552	insLp5	+	607279	gcggggagtaatcccataagcgctaacttaagggttgtggtattacgcctgatatgatttAacgtgccgatgaattactct	ICHWHO
ECK125136562	rnkp7	-	643403	gtaactgtggcaaaacctttgtgattgataaagcgggttattaatcatctgatttacaaaAcacgctaattcgtcttccat	ICHWHO
ECK125136578	cobCp6	-	669269	ataacccggaagatcttcaccttcagcctgccggtaaaatttatctggctgaaacgccgtGgtttaacatctcggcgacca	ICHWHO
ECK125136603	ybfAp8	+	728305	agtggtcggatgagtagtaaaattacacaaaaggcggtactattttcatcagataaacaaAttcatttttccggtgccatt	ICHWHO	RS-EPT-CBR
ECK125136624	galMp4	-	788121	tcgcgctgatcccggaagagctggtgcctgccgtacagcaagctgtcgctgaacaatatgAagcaaaaacaggtattaaag	ICHWHO
ECK125136635	ybhNp5	-	821871	tcagcaggtggatgaaaccatgctgcccaaacgcacctggtggaacctgaccaaaagcgtGctggcgttccactttttacg	ICHWHO
ECK125136639	ybiXp2	-	838497	acgtcgcctcaatcaacaagagcggctaccgttatcacccgggcgagccaagaaccttctTgctcacagccaatatgcatt	ICHWHO
ECK125136655	ybiWp4	-	862006	gggctttaatgccgacgaaacctctgtaaaagccattaccgattttgccgccgacgagctGcacgttggcgaaattcattt	ICHWHO
ECK125136672	clpSp7	+	922135	taagctcttgtcagcggcagggcgttctgccgataaccgtaaccgaagatgataactgacAatgggtaaaacgaacgactg	ICHWHO
ECK125136691	ycaIp8	+	963331	gaaaatacgttcctcactttaaacctggtaaagaactgcgcgatcgcgccaatatttacgGttaagttttttactcaaact	ICHWHO
ECK125136723	torTp7	+	1055430	atccagagtcttcgggtcagggttaaattcacggtcggtgcactttaggtgaaaaaggttGagtcgcaaagcggaatgcat	ICHWHO
ECK125136737	ymdAp9	+	1104635	caacctgaaagtatggataacacaaccctcaaggatgactaatcattgaggaaatagaatAaatgttcagaccttttttaa	ICHWHO
ECK125136740	yceIp5	-	1117864	ggtaaaccgatcagcgtttttggctggtttgacgtccccgcgacccttgccgacgctggcGcacaggcagactttgccggt	ICHWHO
ECK125136768	lolCp6	+	1174597	gatttacgggggcttttcagattagccctgacgatcacttacagttcagacgtttacccaTcttgctttcgcttatatact	ICHWHO
ECK125136775	ycfDp5	-	1187493	ccgaaagatgaataaatatgcccatacttcacgcattacgttaagcatccgttataatcgGttgcagataccagcctgtgg	ICHWHO
ECK125136777	nudJp6	-	1193660	cgcggaatccaccaattcgtgaacgcaaaagtattcccaccagctggctgaagatcacctTatatgaaggacgtaatcgcc	ICHWHO
ECK125136821	ymgEp7	+	1243778	ttgtttcaggaactgctcatggtaatgactcacgcggaaaaactcctgactgacaaactgTctttggtttatcggtcacag	ICHWHO
ECK125136851	trpAp8	-	1315265	tggtggttaacctttccggtcgcggcgataaagacatcttcaccgttcacgatattttgaAagcacgaggggaaatctgat	ICHWHO
ECK125136863	pgpBp8	+	1337206	ggttggcagtttggcttctgccacacgtttaagctgcatgaaattctccagataatgctgGttctgtattggcttattttg	ICHWHO
ECK125136875	mpaAp4	-	1388663	aagtgatacaagatcgatgacatagcgttgaagaaaaggatttgataatccgcaaaatttGcacaacactgcctgtaatac	ICHWHO
ECK125136882	insHp7	+	1393995	ttcagcgatcattgttttatcaggctcctccagataattgtcgtcatgccggaaacccctGgcggggctattttaccgcga	ICHWHO
ECK125136919	ydcFp4	+	1485255	cagagtgctccgcttctcactattatctcacgcagtattcttaagggaacgataaggaggAaccatgaacattaccccgtt	ICHWHO
ECK125136954	yncDp11	-	1521300	gcgcgatgaaaacagatgacgtaaatgcatgacgactccctttgatgaaccgatatttttGctgcttcacaatgcttcgct	ICHWHO
ECK125136964	adhPp5	-	1552018	cctctgccgaagccctgcaacaggccattgacgataatttctggcaagccgaataccgcgActaccgccgtacctccatct	ICHWHO
ECK125137075	chbGp5	-	1815336	gataaagtaatggggctgattcacaccattaaaggcttcgagattgctgccagtaacgccGcacttagcggagaatttaac	ICHWHO
ECK125137079	ynjFp6	-	1839635	gcttcgatgcccagttcttcgcgtaactcacgcaccagcgcctgccgctgactttcatccGgctcgactttaccaccggca	ICHWHO
ECK125137106	dmlAp4	+	1879736	tgtaacaacaccacgtttagcgtttgctccagcaaggcgatgcgcttgctgacgaacgccGgtgaaacgcccagttcttcc	ICHWHO
ECK125137111	yoaCp7	+	1892136	ttataatccctttgatattagatgcaaattaaggtcatatatagccttatcgataacatgGttaattttaaggataagaat	ICHWHO
ECK125137123	prcp1	-	1913051	gaaggcgctgaacgtaaacctcgtgcgcaaaagccggtagagaaagcgccaaaaacagtaAaagcacctcgcgaagaacag	ICHWHO
ECK125137156	flhCp3	-	1975956	ttgacagccaccagacgattactcagttgacgcaagattcccgcgttgacgatctccagcAaattcataccggcatcatgc	ICHWHO
ECK125137164	yecJp4	-	1985826	gctccggcaggtttttttgtgtcctgatgacggtggatgtgactatcgctgaagatgtgaAgtcgctactataacggcttt	ICHWHO
ECK125137166	yecHp5	-	1987676	ataaaaacacttcccagggttctgtttttcacgctttcttctgtcctgacgatctttatgAgtgatatctgcggcgcaggt	ICHWHO
ECK125137181	yedVp6	-	2036226	gtggacgtcgccattcgcaggctccgcgcaaaagttgatgatccttttcctgaaaagctaAttgccacaatccgggggatg	ICHWHO
ECK125137185	yodBp14	+	2040285	tacggccaacagagaaagatacctgtgctcacgccattgcttatattggctggttacaatAtgcactatcaattttttaaa	ICHWHO
ECK125137199	insHp4	-	2065535	ctaaatgttgaagaattatcccgcctgctgaagaacgttgctctgagtgtgataaaccttTttattcttgatgatgtcagc	ICHWHO
ECK125137208	cldp10	-	2096499	ccgacgtcattatctctaaccgaatggcagaagagcttaaggatgtggcagataaggtatAcacccgcgatctctttggca	ICHWHO
ECK125137278	yeiRp3	+	2265764	caggcgctattaaacaccctcaaaatttaacgatttctgcggttaaagcggatgaagctcAccttcgtccgctctcccctt	ICHWHO
ECK125137290	ecop7	+	2301873	ttgtctgaatgttctttaagttattcataaagcaaattaataaatctgatgaatatgttaAccttcagcgacatcatcggt	ICHWHO
ECK125137296	rcsCp5	-	2318001	gaaatccactagtcttgtccggtatatgacgattatcagaggttaaggtgatgatttctcGgcggtgtatcatattccaga	ICHWHO
ECK125137304	yfaDp5	+	2354712	aacctgtaaatggcagattgagatgtccacaagtcttcgctgcgaacatccgattacgctActggcccaggcgctggctta	ICHWHO
ECK125137357	yfdPp9	+	2471594	tctgacagttgagaaaatgccgctgcctgaagcttcgcaacgttaagctgataaacattcGacgcattgcggttatgatga	ICHWHO
ECK125137364	fryAp6	-	2502515	gtcttacgcgtgagacggttgttcaactgacggatttcagatgatctcctgattaacccgGagcggttatgttaacgattc	ICHWHO
ECK125137366	insLp5	+	2512344	ccggggataattcccataagcgctaacttaagggttgtggtattacgcctgatatgatttAacgtgccgatgaattactct	ICHWHO
ECK125137381	yfeXp5	-	2548700	accagttcagcggggaatggcgtggtcctgaagggttaatgccttcggacgataccctgaAaaactggaaagtcagtaaaa	ICHWHO
ECK125137382	yfeZp3	-	2549943	acgtggtcggaacggtgatgggcggttatgacgggcatcgcgggtctgcttattatcttgGcgtgcatccagagtttcgtg	ICHWHO
ECK125137394	ppkp5	+	2620896	acgccgcgtggctggatggtcaacgtctgccgccgcagggctacgctgccgacgagtaatAcccccgtaattaaagcgcca	ICHWHO
ECK125137406	pbpCp1	-	2645515	ttactgaaccagatgcagcaggcgagcattaagcacattgagttccgtgacgatcgctttGtggcggcggttgccgttgat	ICHWHO
ECK125137417	yphBp2	-	2672817	ttccatatggaaaaatgcgcccatgatctgacggactggaagctgtggccgcgtaacgccAttacccatcgcttctcgctg	ICHWHO
ECK125137424	srmBp4	+	2710898	cccgagaagcgatatccatacaaacagatgaagattgcagccgtaacgtctataatcagcGccccacacagaggtagaaca	ICHWHO
ECK125137430	kgtPp7	-	2723782	aatatttcctttacaaaaaaaataaacaaaagcgaccgacaaaagcatcggattacggcaGgagacataatggcatggctg	ICHWHO
ECK125137439	yfiRp8	+	2739724	aacaatgttgaaaatgccagccaactgcatgaagtatggcaaaaaggggctgatgaaaatGccagcacaatacgattaaat	ICHWHO
ECK125137473	ispFp2	-	2869933	ttacatgactgtctgacgcgcgctctaaatgaaggcgcgactattaccgacgaagcctcgGcgctggaatattgcggattc	ICHWHO
ECK125137491	ygdGp2	+	2928895	gtaccagcgagccgcgcgtctgcctcgataaagttatcgaaaccatgtacgaaacaggtaAagatatgaacgccaagtacc	ICHWHO
ECK125137503	ygdRp5	+	2969269	tttaagattttcctgctttcaagatatataacgtcggtttataaacagactattatcataGgtaggccaaatgaggataac	ICHWHO
ECK125137520	yqeIp8	+	2986437	tttacgtaaagttttacgttgcaacattaaagcctcatttcaatcatcatgataaatataAaattaatatatatttatgcc	ICHWHO
ECK125137561	yggLp3	-	3100276	actgggaaccttatgcggaacatatgcttgaagtgatgtcttctattgacggttataaaaAcctgtcagagagcaatgatt	ICHWHO
ECK125137572	glcAp12	-	3119343	ttgctgtaaagtataacgcctatattttacagttcagtcctcttttgcttattacaacctTaagtatatcaagcatataaa	ICHWHO
ECK125137638	ygjQp6	+	3234484	agcttgagttcgacacccgactgtggctaacgcagttgtcgcttgggcagaacaaaatctGaaaatgatgtcaggcgttat	ICHWHO
ECK125137639	alxp3	+	3236577	cttgccggaaggcgaggtctatgcataaaaagcagcggctgacgtcttccgacgttggccGtttttttatgtgtaaggaac	ICHWHO
ECK125137673	rsmIp6	-	3291415	aacaacaggcagacaacgcgcggctttcaaacgagaaaatgttgagggtaccataatgtaTccagtgatattttttttacg	ICHWHO
ECK125137677	yraQp4	-	3296229	gagcatgaaggcgtgacgattttaagctcttcagaattacgcaaaagagctgaataattaTtcccaagaattgatagtgag	ICHWHO
ECK125137685	nlpIp2	-	3307062	aagaagcgactgagcagtctcaacctgctgcagcaccggaagctccggctgctgaacaggGcgagtaaggttgccatttgc	ICHWHO
ECK125137703	yhcFp5	+	3364911	gcctcacactgacaatggctccagcttttaaggatgaaggggaactaaccgacatgacagAtattacaggcaatctgacgg	ICHWHO
ECK125137709	yhcMp4	-	3378141	gttgtcttttgtttccgtagggtgttggcttcaggctccatgcctgcggctgattatgccActataaccgttaattccaca	ICHWHO
ECK125137722	tldDp7	-	3390206	gcgacgctgtgcgtcttatcaggcctacaaacggaacataaccgtaggtcggataaggcgTttacgccgcatccgacagcc	ICHWHO
ECK125137736	rrfFp2	-	3421729	gtggtcccacctgaccccatgccgaactcagaagtgaaacgccgtagcgccgatggtagtGtggggtctccccatgcgaga	ICHWHO
ECK125137745	slyDp5	-	3476562	ccggactagcgatatgcgccgagtttttttaagctagtgagtacacggctgcagaattccGctacaatctgcgccactatt	ICHWHO
ECK125137761	nudEp9	-	3524351	caagcgtggagtttaacttgagcatcattaagcacatcacagtaaccgctgatcatagcaAaccctctgaaggcggaatat	ICHWHO
ECK125137765	yrfFp12	+	3524425	ggttactgtgatgtgcttaatgatgctcaagttaaactccacgcttgccgatagccaaccGcagaatcatgtattgtgtcc	ICHWHO		ü
ECK125137766	hslOp3	+	3527755	tgccgcacccggaccgacgcccggacaaaaaagagcgccgcgacctgttacgatttaaacAcggcgacagtgaataactgt	ICHWHO
ECK125137772	greBp8	+	3534766	ttgttacaaagcatattaaacagcagcttaagtatacaatttattcggcgaaacattattGattctgttgatatgatcacg	ICHWHO
ECK125137777	rtcAp6	-	3554970	attcgtgccaccgcgcatgtggaatgccgtaaagatgccgaagtgatcgacgaaatcccgAtggcgtataaagatattgat	ICHWHO
ECK125137796	rsmDp11	+	3602338	ctcctcgctgttgcttcatggcacagcgttaacgctatgtacatagcagctaaaaaaatgAtgaaatagtctatcacttaa	ICHWHO
ECK125137806	dcrBp8	+	3607936	tccgaaatcaacgctttgcaggcgagttaaaggttcgttatcagagttgtgataagatggAtgaatgagccgttatggccg	ICHWHO
ECK125137818	yhiMp10	+	3632658	gagactatccggtcttttaccaaataatgaagaataatccctccctggaagataattgtaAaaaacaacagcataagaatt	ICHWHO
ECK125137847	ghrBp2	+	3715212	aacccaatcgccagcaacagcaccgcagaaggtaaggcgcaaaaccgccgtgtagaaattAccttaagcccgctgtaatcc	ICHWHO
ECK125137883	pyrEp4	-	3814008	ggcgaagcggtttgcgatctggaatacgttgaagactctgccgcagagaccgacatgaacGtagtgatgaccgaagacggg	ICHWHO
ECK125137911	glmSp2	-	3911834	actcagaaagaaggctggcgtcgtccggtaaagaaaaagtgattctggccggctaacccgGtcacatgggatgaggagata	ICHWHO
ECK125137914	hsrAp6	-	3938729	ttcacgtcaattaccagcgacacagtgataaagctggatctgcatcaggcgattgtcgatGcgattatccaaagcgatggc	ICHWHO
ECK125137915	aspTp1	+	3944803	gtggtcccacctgaccccatgccgaactcagaagtgaaacgccgtagcgccgatggtagtGtggggtctccccatgcgaga	ICHWHO
ECK125137916	trpTp2	+	3944803	gtggtcccacctgaccccatgccgaactcagaagtgaaacgccgtagcgccgatggtagtGtggggtctccccatgcgaga	ICHWHO
ECK125137917	hdfRp6	-	3946183	caactcattgaaggcataaccatgacgctcaagcagttgtgcctctttgatggtgaaatcAccatgacgagagaatccacg	ICHWHO
ECK125137920	yifBp9	-	3948007	agccactaaaattcacgaattagcgggctacagcagcgatatcttatgcacataatggtgActcaaggagggcttatgtca	ICHWHO
ECK125137931	rhtCp2	+	4005762	gatgacgaagagtagtcagcagcataaaaaagtgccagtatgaagactccgtaaacgtttCccccgcgagtcaaatgtatg	ICHWHO
ECK125137936	ubiEp4	+	4016770	ttcggtcggttccggagcagccgaatgatgaagcttatcaacgcgatgatgaatataatcAgcagtcgcgctagcccattg	ICHWHO
ECK125137954	yihOp3	-	4063994	gctggctggtttcttccccggctggatgctgacgcaaattggctatgtgccgaacgtcgcAcaggctgaccacaccattga	ICHWHO
ECK125137968	frvRp4	-	4087925	atttcaaaagccgattacgaagctctgctcacgctgatacggggttttctgacgaccttaActgcggagaaagtcaacgcg	ICHWHO
ECK125137982	pflDp4	+	4141881	atggtgattctgaccaaagatatcggcatcaagtttgaagagcgttttgctggcaagaccAtcgtgcgcgtcaacatcagc	ICHWHO
ECK125137988	yjaHp1	+	4198534	gcgtactggccgcaacccgcagaccggtaaagaaatcaaaattgccgcagctaacgtaccGgcatttgtttctggcaaggc	ICHWHO
ECK125137989	purDp1	-	4204009	taatccagcctggcggttctatccgtgatgacgaagtgattgccgccgccgacgagcacgGtattgcgatgctcttcaccg	ICHWHO
ECK125137991	yjaAp4	+	4211143	gtggtcccacctgaccccatgccgaactcagaagtgaaacgccgtagcgccgatggtagtGtggggtctccccatgcgaga	ICHWHO
ECK125137996	rluFp6	+	4228185	ttacccggcagcgtcgagttactcaataaaagcagttccattacttctccggttagtaagAaatcacgggaggcatgctac	ICHWHO
ECK125138014	yjcOp3	-	4295353	tgcctgtaacgagctggttaccgaaaacttaagcccgattacgaaaacgccggagtacaaAtactgcgccgttcgcgtcga	ICHWHO
ECK125138028	yjdLp4	-	4354530	ctcactatccgggctttgaaaccgatattcacggtgcataccgtcaggctgatggccgctAtaccgttaaggtattgaaag	ICHWHO
ECK125138050	ytfIp11	+	4435640	aagttataaataaaaagagattgtatttaaagtgcaaaaattcaattgctaataagttacAttttaataatgagcgttttt	ICHWHO
ECK125138054	yjgAp5	-	4456104	attgaattcaacattctccacttcaccataacgcgtgcttacgctaatgccggtggtcttGctgacggcaacttccgcacc	ICHWHO
ECK125138056	yjgAp9	-	4456088	tccacttcaccataacgcgtgcttacgctaatgccggtggtcttgctgacggcaacttccGcaccgtccgatttgcctgag	ICHWHO
ECK125138057	yjgAp11	-	4456069	tgcttacgctaatgccggtggtcttgctgacggcaacttccgcaccgtccgatttgcctgAggccaactccagcgcagtgg	ICHWHO
ECK125138060	tabAp5	+	4472806	gccttgacccgaaaggcgggaaagcgcctgccgataagttgtgataagacaataattcacGcgttaaggctagcggaattg	ICHWHO
ECK125138086	yjhUp8	-	4518563	tgcacggtgacgaatcgctggcgatcaaaaaggggcgatattgaaccttcgattatgcttGatgggtgtattctcagtaat	ICHWHO
