# Supplementary material for: Comprehensive Mapping of the Escherichia coli Flagellar Regulatory Network
Source: PLoS Genet. 2014 Oct 2;10(10):e1004649. doi: 10.1371/journal.pgen.1004649 (PMC4183435; doi:10.1371/journal.pgen.1004649)
Supplement: Table S4 — Strains. (XLS) [file pgen.1004649.s011.xls]

## Sheet: Sheet1
Strain	Description*	Reference
MG1655	MG1655 (F− λ− ΔilvG rfb-50 rph-1)	Blattner97		* all locations are relative to the primary flhDC tss at genome position 1976419 (NC_000913.2)
AMD052	MG1655 ΔthyA +pKD46	Stringer12
DMF14	motile MG1655 (IS3 @ -167) FlhD-iFLAG	This study
DMF11	motile MG1655 (IS1 @ -162) FlhC-iFLAG	This study
RPB081	motile MG1655 (IS5 @ -169) FliA-FLAG	This study
DMF62	MG1655 Ω thyA @ -107	This study
DMF63	MG1655 Ω thyA @ -167	This study
DMF64	MG1655 Ω thyA @ -162	This study
DMF65	MG1655 Ω thyA @ -169	This study
DMF35	motile MG1655 (IS1 @ -107) ΔthyA +pKD46	This study
DMF36	motile MG1655 (IS1 @ -107)	This study
DMF38	motile MG1655 (IS1 @ -107) ΔflhD	This study
DMF58	motile MG1655 (IS1 @ -107) ΔflhC	This study
DMF40	motile MG1655 (IS1 @ -107) ΔfliA	This study
pDMF9	motile MG1655 (IS1 @ -107) + pBAD24 (Ampicillin)	This study
pDMF12	motile MG1655 (IS1 @ -107) ΔflhD + pBAD24 (Ampicillin)	This study
pDMF13	motile MG1655 (IS1 @ -107) ΔflhD + pBAD24-flhD (Ampicillin)	This study
pDMF14	motile MG1655 (IS1 @ -107) ΔflhD + pBAD24-flhDC (Ampicillin)	This study
pDMF15	motile MG1655 (IS1 @ -107) ΔflhD + pBAD24-flhC (Ampicillin)	This study
pDMF16	motile MG1655 (IS1 @ -107) ΔflhD + pBAD24-fliA (Ampicillin)	This study
pDMF17	motile MG1655 (IS1 @ -107) ΔflhC + pBAD24 (Ampicillin)	This study
pDMF18	motile MG1655 (IS1 @ -107) ΔflhC + pBAD24-flhC (Ampicillin)	This study
pDMF10	motile MG1655 (IS1 @ -107) ΔfliA + pBAD24 (Ampicillin)	This study
pDMF11	motile MG1655 (IS1 @ -107) ΔfliA + pBAD24-fliA (Ampicillin)	This study
DMF61	motile MG1655 (IS1 @ -107) ΔgntR	This study
DMF50	motile MG1655 (IS1 @ -107) ampH::thyA	This study
DMF51	motile MG1655 (IS1 @ -107) sbmA::thyA	This study
DMF52	motile MG1655 (IS1 @ -107) ymdA::thyA	This study
DMF53	motile MG1655 (IS1 @ -107) uhpT::thyA	This study
DMF54	motile MG1655 (IS1 @ -107) yjcZ::thyA	This study
DMF55	motile MG1655 (IS1 @ -107) hypD::thyA	This study
DMF56	motile MG1655 (IS1 @ -107) ynjH::thyA	This study
DMF57	motile MG1655 (IS1 @ -107) ykfB::thyA	This study
