# Supplementary material for: Comprehensive Mapping of the Escherichia coli Flagellar Regulatory Network
Source: PLoS Genet. 2014 Oct 2;10(10):e1004649. doi: 10.1371/journal.pgen.1004649 (PMC4183435; doi:10.1371/journal.pgen.1004649)
Supplement: Table S5 — Oligonucleotides: strain construction and validation. (XLS) [file pgen.1004649.s012.xls]

## Sheet: Sheet1
strain	type	JW number	sequence*	description		* for oligos in which only part of the oligo is complementary to the initial target, the original region of complementarity is underlined
FlhD-FLAG (DMF14)	TU	JW3189	CAAATTCATACCGGCATCATGCTCTCAACACGCTTGCTGAATGATGGCGGTGGCGACTAC	amplifying 3xFLAG-thyA-3xFLAG with arms for recombination
	TD	JW3190	ATTATCAGGCCCTTTTCTTGCGCAGCGCTTCTTCAGGCTGATTAACCTTGTCATCGTCAT	amplifying 3xFLAG-thyA-3xFLAG with arms for recombination
	F1U	JW3272	AAGGTGGTTCTGCTTATTGC	screening
	F1D	JW3273	TTCCCAGGTCATAAACCAGT	screening
FlhC-FLAG (DMF11)	TU	JW3201	AAAGCCTACCGTTTATACCTTGAACAGTGCCCACAAGCAGAAGAAGGCGGTGGCGACTAC	amplifying 3xFLAG-thyA-3xFLAG with arms for recombination
	TD	JW3202	CAAACCGCACCAATGTCCAGGCACGGGTTAATGCCAGCAGTGGTCCCTTGTCATCGTCAT	amplifying 3xFLAG-thyA-3xFLAG with arms for recombination
	F1U	JW3276	ACGATCTCCAGCAAATTCAT	screening
	F1D	JW3277	GGTGAGCGTGGGTAATAAAA	screening
FliA-FLAG (RPB081)	TU	JW2857	AATCATGCCGATAACTCATATAACGCAGGGCTGTTTATCGTGAATGGCGGTGGCGACTAC	amplifying 3xFLAG-thyA-3xFLAG with arms for recombination
	TD	JW2858	CCACAGCGAGTGTTTATCCATTACACCTTCAGCGGTATAGAGTGACGCCGCCTTGTCATC	amplifying 3xFLAG-thyA-3xFLAG with arms for recombination
	F1U	JW2859	CAATTTGTCAGCAACGTG	screening
	F1D	JW2860	AAGTTGTAAATGCCGTTCC	screening
MG1655 Ω thyA @ -107 (DMF62)	TU	JW5634	TTTTAACAGATTGAAATACACCCAAAACAAAAGTATGACTTATAGTGTAGGCTGGAGCTG	amplifying thyA cassette with arms for recombination
	TD	JW5635	GTGATGCAGATCACACAAAACACTCAATTACTTAACATAAATGTAGACAGCTGCATGCAT	amplifying thyA cassette with arms for recombination
MG1655 Ω thyA @ -167 (DMF63)	TU	JW5628	CGCAACATCCCATTTCGATTATTCCTGTTTCATTTTTGCTTGCTGTGTAGGCTGGAGCTG	amplifying thyA cassette with arms for recombination
	TD	JW5629	TTTTGGGTGTATTTCAATCTGTTAAAAAGTTTTTCGCTACGCTTAGACAGCTGCATGCAT	amplifying thyA cassette with arms for recombination
MG1655 Ω thyA @ -162 (DMF64)	TU	JW5630	ACATCCCATTTCGATTATTCCTGTTTCATTTTTGCTTGCTAGCGGTGTAGGCTGGAGCTG	amplifying thyA cassette with arms for recombination
	TD	JW5631	TGTTTTGGGTGTATTTCAATCTGTTAAAAAGTTTTTCGCTACGTAGACAGCTGCATGCAT	amplifying thyA cassette with arms for recombination
MG1655 Ω thyA @ -169 (DMF65)	TU	JW5632	TGCGCAACATCCCATTTCGATTATTCCTGTTTCATTTTTGCTTGGTGTAGGCTGGAGCTG	amplifying thyA cassette with arms for recombination
	TD	JW5633	TTGGGTGTATTTCAATCTGTTAAAAAGTTTTTCGCTACGCTAGTAGACAGCTGCATGCAT	amplifying thyA cassette with arms for recombination
ΔflhD (DMF38)	TU	JW3837	TGAAACCGCATAAAAATAAAGTTGGTTATTCTGGGTGGGAATATAGACAGCTGCATGCAT	amplifying thyA cassette with arms for recombination
	TD	JW3838	TTTTTTCACTCATGAtcaGGCCCTTTTCTTGCGCAGCGCTTCTTGTGTAGGCTGGAGCTG	amplifying thyA cassette with arms for recombination
	MU	JW3845	TTATTCTGGGTGGGAATAAAGAAGCGCTGCGCAAGA	use with F1 primers for S.O.E.ing PCR
	MD	JW3846	TCTTGCGCAGCGCTTCTTTATTCCCACCCAGAATAA	use with F1 primers for S.O.E.ing PCR
	F1U	JW3847	TCCGTTGTATGTGCGTGT	use with mutagenic (M) primers for S.O.E.ing PCR
	F1D	JW3848	TTTCGCTTTCCAGCATCT	use with mutagenic (M) primers for S.O.E.ing PCR
	F2U	JW3849	ACAAAGTCATCGGGCATT	screening
	F2D	JW3850	TTCCGCGCAGTTCTTTAT	screening
ΔflhC (DMF58)	F1U	JW3853	GACAGCCACCAGACGATT	amplifying flhC::kan allele from Kieo strain
	F1D	JW3854	AAAAAGCAGCGGTACGTC	amplifying flhC::kan allele from Kieo strain
	F2U	JW3855	TGCACAGCGTTTGATTGT	screening
	F2D	JW3856	CAAATAACCGCCGAAAAC	screening
ΔfliA (DMF38)	TU	JW3843	GGATAATCATGCCGATAACTCATATAACGCAGGGCTGTTTATCTAGACAGCTGCATGCAT	amplifying thyA cassette with arms for recombination
	TD	JW3844	GTTAAAGTGCGGCATTTACTGACGTTATAACTTACCCAGTTTAGGTGTAGGCTGGAGCTG	amplifying thyA cassette with arms for recombination
	MU	JW3863	AACGCAGGGCTGTTTATCCTAAACTGGGTAAGTTAT	use with flanking primers for S.O.E.ing PCR
	MD	JW3864	aTAACTTACCCAGTTTAGGATAAACAGCCCTGCGTT	use with flanking primers for S.O.E.ing PCR
	F1U	JW3865	CCCCAAATAACCCCTCAT	use with mutagenic (M) primers for S.O.E.ing PCR
	F1D	JW3866	ATGGGTCTGGCTGTGTTT	use with mutagenic (M) primers for S.O.E.ing PCR
	F2U	JW3867	GGCAACATAAAGCGCAAT	screening
	F2D	JW3868	TTCATCAAGCAGCGTGTC	screening
ΔgntR (DMF61)	TU	JW3841	GTGTTAAACTAAGAGAATCTATCTCTTTTGTACCTTCAGGACGTAGACAGCTGCATGCAT	amplifying thyA cassette with arms for recombination
	TD	JW3842	CATGCCTTAAGTGTATAAGTGTGAGCTACTTCAAATTTGTGGGCGTGTAGGCTGGAGCTG	amplifying thyA cassette with arms for recombination
	MU	JW3857	TTTTGTACCTTCAGGACGGCCCACAAATTTGAAGTA	use with flanking primers for S.O.E.ing PCR
	MD	JW3858	TACTTCAAATTTGTGGGCCGTCCTGAAGGTACAAAA	use with flanking primers for S.O.E.ing PCR
	F1U	JW3859	CGTTAGCACAATGCGATG	use with mutagenic (M) primers for S.O.E.ing PCR
	F1D	JW3860	CCGGACAATATCAGAAGCA	use with mutagenic (M) primers for S.O.E.ing PCR
	F2U	JW3861	GGATAGCGACAGCGAAGT	screening
	F2D	JW3862	GCCCCCACAATACAAGAA	screening
thyA restoration (all tagged and clean deletion strains)	TU	JW472	CCGACGCGCAGTTTA	amplifying thyA for recombination into native locus
	TD	JW473	CACGTTGTGTTTTCATGC	amplifying thyA for recombination into native locus
	F1U	JW929	GGGAGCTGTCTCAGGTTT	screening
	F1D	JW930	ACTTGCGCTTAGCATGAC	screening
pBAD-flhD	U	JW4806	GAGGAATTCACCATGCATACCTCCGAGTTGCTG	amplifying gene for InFusion cloning into NcoI site of pBAD24
	D	JW4894	TCCCCGGGTACCATGTCAGGCCCTTTTCTTGC	amplifying gene for InFusion cloning into NcoI site of pBAD24
pBAD-flhC	U	JW4808	GAGGAATTCACCATGAGTGAAAAAAGCATTGTTCAGG	amplifying gene for InFusion cloning into NcoI site of pBAD24
	D	JW4895	TCCCCGGGTACCATGTTAAACAGCCTGTACTCTCTG	amplifying gene for InFusion cloning into NcoI site of pBAD24
pBAD-flhDC	U	JW4806	GAGGAATTCACCATGCATACCTCCGAGTTGCTG	amplifying gene for InFusion cloning into NcoI site of pBAD24
	D	JW4895	TCCCCGGGTACCATGTTAAACAGCCTGTACTCTCTG	amplifying gene for InFusion cloning into NcoI site of pBAD24
pBAD-fliA	U	JW3433	GAGGAATTCACCATGAATTCACTCTATACCGCTGA	amplifying gene for InFusion cloning into NcoI site of pBAD24
	D	JW3434	GTACCATGGGCCCCTTTATAACTTACCCAGTTTAGTGC	amplifying gene for InFusion cloning into NcoI site of pBAD24
ampH::thyA (DMF50)	TU	JW4914	CATTCAATCTATGGACACCACCGTAGACAGCTGCATGCAT	amplifying thyA cassette with arms for recombination
	TD	JW4915	GGGGATAACCAACGGTTTATTCCCGTGTAGGCTGGAGCTG	amplifying thyA cassette with arms for recombination
	F1U	JW4916	TGCACTAATTCGCCCTTT	screening
	F1D	JW4917	AAGTTCTCGCTGCTTTGC	screening
sbmA::thyA (DMF51)	TU	JW4918	ATAAGAAGTTAGCAGGAGTGCATTAGACAGCTGCATGCAT	amplifying thyA cassette with arms for recombination
	TD	JW4919	GGTATGGGTTACTTCCTGAATTTTGTGTAGGCTGGAGCTG	amplifying thyA cassette with arms for recombination
	F1U	JW4920	ATTTGGCTGACGCTTTGT	screening
	F1D	JW4921	TTGCGGAGCCTGACTACT	screening
ymdA::thyA (DMF52)	TU	JW4926	TAATCATTGAGGAAATAGAATAATAGACAGCTGCATGCAT	amplifying thyA cassette with arms for recombination
	TD	JW4927	TTCGATGTTCATTACAGCCAGCTTGTGTAGGCTGGAGCTG	amplifying thyA cassette with arms for recombination
	F1U	JW4928	GAATGGTCTGCTGCGAAT	screening
	F1D	JW4929	CGCCTCCTTACACCTTCTT	screening
uhpT::thyA (DMF53)	TU	JW4934	GGTATTCATTTCAGGAGTAACCCTAGACAGCTGCATGCAT	amplifying thyA cassette with arms for recombination
	TD	JW4935	TGTCAACTGCTGAATTTTTTTCTCGTGTAGGCTGGAGCTG	amplifying thyA cassette with arms for recombination
	F1U	JW4936	TTTGCCTGGACGCTATCT	screening
	F1D	JW4937	GCCTTCACTACGCTGGAA	screening
yjcZ::thyA (DMF54)	TU	JW4938	ACACTTTTCACGGCAGAACGATATAGACAGCTGCATGCAT	amplifying thyA cassette with arms for recombination
	TD	JW4939	ATTTACAGAGAAGATTTCCTCGAGGTGTAGGCTGGAGCTG	amplifying thyA cassette with arms for recombination
	F1U	JW4940	GATGACTCACGGCTGGAT	screening
	F1D	JW4941	TTCACACATGGATTTCGTTT	screening
hypD::thyA (DMF55)	TU	JW4946	CTGTTGTATGGCGAGGAAAAATATAGACAGCTGCATGCAT	amplifying thyA cassette with arms for recombination
	TD	JW4947	ACTCTCCTGCTGACGATACTGATAGTGTAGGCTGGAGCTG	amplifying thyA cassette with arms for recombination
	F1U	JW4948	TGTTGTATGGCGAGGAAA	screening
	F1D	JW4949	GGCAAAGGCTTCCATAAA	screening
ynjH::thyA (DMF56)	TU	JW4930	ACAATAACGTTAAGGAGTTCCCTTAGACAGCTGCATGCAT	amplifying thyA cassette with arms for recombination
	TD	JW4931	CTTTACGCGCCGCCAGACCAGCGGGTGTAGGCTGGAGCTG	amplifying thyA cassette with arms for recombination
	F1U	JW4932	CACCCGGCTACCGTTAT	screening
	F1D	JW4933	CCCTGCTGACATTCCATT	screening
ykfB::thyA (DMF57)	TU	JW4942	AAACAACGACAAAGGAGACAAGATAGACAGCTGCATGCAT	amplifying thyA cassette with arms for recombination
	TD	JW4943	GCTGCAGTCTCCGAGAGTGGACAGGTGTAGGCTGGAGCTG	amplifying thyA cassette with arms for recombination
	F1U	JW4944	CATGACGGCAAACTGATG	screening
	F1D	JW4945	TTCGGGCTCCTGATAAAA	screening
IS element screening	U	JW5627	TGTGCGGTAAGTGTCTGTTT	screening
	D	JW5358	TCCCACCCAGAATAACCA	screening
