# Supplementary material for: Comprehensive Mapping of the Escherichia coli Flagellar Regulatory Network
Source: PLoS Genet. 2014 Oct 2;10(10):e1004649. doi: 10.1371/journal.pgen.1004649 (PMC4183435; doi:10.1371/journal.pgen.1004649)
Supplement: Table S6 — Oligonucleotides: ChIP-qPCR. (XLS) [file pgen.1004649.s013.xls]

## Sheet: Sheet1
amplicon	JW number	sequence
aer promoter	JW4711	GGGTATTTTGCTGGGTGA
	JW4712	GGGCCGACATAAACTCTG
ampH/sbmA promoter	JW4689	GTTTCAACGGTGGTGTCC
	JW4690	TGCACTAATTCGCCCTTT
bglB intragenic	JW125	AAGCGAAAATCGGCAATA
	JW126	CATGGCCTGCAACATATC
evgS intragenic	JW4164	TCGAATATCGTGGCATCA
	JW4165	TGCTCGCTAACCAACGTA
fepE promoter	JW4651	CGCAACGCTAAACAGGTA
	JW4652	CCTTCCACTGAATGCAACA
flgA/B promoter	JW3366	CCAGCCATTTCTACAACG
	JW3367	AAAATTCTGCCATCAGCTT
flgM promoter	JW4900	CATTGAGGGCGCTTTTAT
	JW4901	CGTTGTTGATGCAGATGG
flhB promoter	JW3372	CGCACACTATGCTTGATG
	JW3373	GTCGCTCTCGTCAGACAC
flhD promoter	JW3364	TGCAGCTTATCGCAACTA
	JW3365	TTCCCACCCAGAATAACC
fliC promoter	JW4723	CCGTCAACCCTGTTATCG
	JW4724	TTTCGGCGACTAACAAAAA
fliD promoter	JW4640	CGTCTGTCGTAAAACAACCTT
	JW4641	TACCGGGGTTATCGGTCT
fliE/fliF promoter	JW4697	CCCCTGTATCGCTGACAT
	JW4698	TTGCTATTTAGCGCCTTTG
fliL promoter	JW4896	ACAGCGGCGTTGATATTT
	JW4897	GTGTTGCGGTCTTCCTGT
gltI promoter	JW4642	GGGCGGACCAAATGATAC
	JW4644	TGCAGTGTTGTGCCTGTT
gntR promoter	JW4701	CACGGACACATCAGAACCT
	JW4702	CGTTAGCACAATGCGATG
hns promoter	JW4649	GCCTACGATAATCTCCCCATA
	JW4650	TTTGTGCCGCCAATAAAT
holA intragenic	JW4703	GGGGTTTATGGCACAACA
	JW4704	GAACGGAACTCACCCTCA
hupB promoter	JW4653	CCGTCTGGTATGCAGGTT
	JW4654	CCGATCCGCCATCTAACT
hypD intragenic	JW4707	CTGGAACAGCCGGATAAC
	JW4708	AAATCGCTGGCGATAAAA
icc/cpdA promoter	JW4645	AAGCCAGCAGATTTTTCG
	JW4646	CATCGCTCCATGTGCTAA
motA promoter	JW4898	CGCCTCACCGTATCAGTT
	JW4899	TTATGTCAACCGCCATCC
rluF intragenic	JW4717	TTTATTCGCGGCATGAGT
	JW4718	GGGTAATGCGGAAGACAA
secD intragenic	JW4906	ACCATGAAGGCGCTGTAA
	JW4907	CACCACGATCAGCATGAC
sohB promoter	JW4693	GCGCTGCCAGTGTACTTT
	JW4694	CATTTTGCGGTGTTATCG
speA intragenic	JW4709	TGAATGTCGTGCAGATCC
	JW4710	AAGCATGTGGGAAACCTG
tsr promoter	JW4902	AATCTTGCATCGGTCCAC
	JW4903	GGCCAAAACCAGCAGTAA
tsr/yjiZ convergent intergenic	JW4910	GTGGCAGATAGCGAGGAG
	JW4911	GGCACTGGCGTACATCTT
uhpT intragenic	JW4715	GGCAAAGCTGTCACCAAT
	JW4716	GCTGCTGTTGGCTTTGTA
ybhK intragenic	JW4908	AGCCGCAGGTAAACTCAA
	JW4909	CCTGATGCCAATTCTGCT
ycdU intragenic	JW4705	CTCACACTGGGCGATTTT
	JW4706	CCTGCTGGGAATAAACCA
yecR promoter	JW4695	CTGCCAGGCGTCTTTTC
	JW4696	TGGTCCAGCCAGAAGAGT
yegH promoter	JW4647	ATTCAGGGATAATGTGAGGTT
	JW4648	CGGCAATCCATTCcatAG
yejO promoter	JW4642	GGGCGGACCAAATGATAC
	JW4643	GCcaaTGCTATGGGTGAA
yffO promoter	JW4638	TGCGGTTTTTGTCAATTTT
	JW4639	TGTTTCGCTGGTGTCATAA
yhjH promoter	JW4713	GGTTGCTTATTCGCTGGA
	JW4714	TACGCGCCGATAATCTTT
yjdA intragenic	JW4719	TGTGTTGCAACGAGCATT
	JW4720	GCCTGCCGTAACAGATTC
ymdA promoter	JW4691	AATATTTCCCCGGACGAT
	JW4692	CGGCCATTGTTGTGATAA
ynjH promoter	JW4729	TAATGCGGGTTAGCCAGT
	JW4730	GGAGTTCCCTGTGAGTCG
yrfF promoter	JW4904	GCGGTTACTGTGATGTGC
	JW4905	ATGGTGCTCATGCTTTCC
