# Supplementary material for: Comprehensive Mapping of the Escherichia coli Flagellar Regulatory Network
Source: PLoS Genet. 2014 Oct 2;10(10):e1004649. doi: 10.1371/journal.pgen.1004649 (PMC4183435; doi:10.1371/journal.pgen.1004649)
Supplement: Table S7 — Oligonucleotides: qRT-PCR. (XLS) [file pgen.1004649.s014.xls]

## Sheet: Sheet1
amplicon (gene)	JW number	sequence	notes
ampH	JW5190	CAGGCGGCGTACTCTAAC
	JW5191	TGGACGGGTAATCTGCTC
csgC	JW4847	CCAGCAAGGGGATGTGTA	upstream of FlhDC site
	JW4848	GACTTTGCCCTGAACTGC	upstream of FlhDC site
flgA	JW4829	CAGCGGTGATGGGTTTAG
	JW4830	CCATCTGCATCAACAACG
flgB	JW4845	GTGGTTGCACTGACGATG
	JW4846	ATTACCGTCAAGCGAAGG
flgJ	JW4825	GCAGATTGCCCAACAGAT
	JW4826	AATTTCATCGGTGCTGCT
flgK	JW4827	GGATCAACGCGATCAACT
	JW4828	CCGTACTTCCCTGAACCA
flgM	JW4831	CAGCACCAGTGTGACGTT
	JW4832	CGCCAGTTTTAACGCTTC
flhB	JW5159	ATGCGGAGATTGGTCAAC
	JW5160	GGCACCGGAAGATGAGTA
fliA	JW4222	TGGAACTTGACGATCTGCTA
	JW4223	TGTAAATGCCGTTCCTTGTA
fliA	JW5153	AACGCAGGGCTGTTTATC	primarily in 5'UTR
	JW5154	ACCAGCGGGACATAACG	primarily in 5'UTR
fliC	JW4821	TTTGACTGCTGGTGGTGA
	JW4822	ATCCAGACGGTTTTGCAC
fliD	JW4823	CAGCAACGGTATGGAGGT
	JW4824	CGTGGTGACATCGTTCAG
fliE	JW5155	AGGGGATTGAAGGGGTTA
	JW5156	CCGGCAAAACTAATGGTC
fliF	JW5157	AGCTGGACTTCGCCAGTA
	JW5158	GCTTTGCTCGCTCTCATT
fliL	JW4833	AAGTCCGTAGTCGCTTGC
	JW4834	ACATCCTGTTTCGGTTGC
gltI	JW4813	ATTTTCGTGGTCGGTACG
	JW4814	CAGAGGTAGTGCCGGAAG
gntK	JW4232	GCTATGCAGCGCACTAATAA
	JW4233	AGATTCGGATTACCTTCACG
gntR	JW4220	CCGTCGGTTTTGATAACTTT
	JW4221	CCTGTTCGTATCCCTTCTGT
hypD	JW4817	GACACCTGCGTGGAGATT	within asRNA
	JW4818	ATCGGCGAGTAAACGATG	within asRNA
motA	JW4228	CTCTATCAACCCGCTGAACT
	JW4229	CATTGCTTTGGTGTATTTGG
mreB	JW160	CGGTTCTATGGTGGTTGA
	JW161	GCGCACAGAAGAGGAGTA
sbmA	JW5193	GCCAGTTCGCCATGTAAT
	JW5192	GAAGTGGGCGTCTTTCTG
sohB	JW4853	CAAAAGCGAAAGCCAAAC
	JW4854	GGTTTGAATGCTGCGAGT
tar	JW4230	CTTATTTCCGGCAGTCTGTT
	JW4231	GCATTAAATCCCAGGTTGAC
uhpT	JW4815	GGTAAGGCCGAATACCG	within internal sense RNA
	JW4816	GATTGGTGACAGCTTTGC	within internal sense RNA
uhpT	JW4772	CGTTCATGCAATCCTACC	outside internal sense RNA
	JW4773	AACCCGTAGGTCGAAATC	outside internal sense RNA
ycgR	JW4843	AACTGGTGCTGGATTTCG
	JW4844	GTTTCGGCGGTAATGGTA
yciK	JW4224	CCGGTTCACTGGTCTTTACT
	JW4225	GATATTCATCGGCCAGTACC
yhjH	JW4841	CGCGAGAACTGTTTGTGA
	JW4842	ACATCACGCCACTCTTCC
yjcZ	JW4837	GGCGCTGTTTTATCGTTC
	JW4838	CTGCCAGATGTTGTGTCG
yjdA	JW4835	TCTGTACCCGGAGACGAC	upstream of FliA promoter
	JW4836	GCAAGCACCATTTCCAGT	upstream of FliA promoter
ymdA	JW4849	GGGCGTGATCCATTTTTA
	JW4850	TGACATTGCCGCTCATTA
ynjH	JW4839	AGCATTGTTCGCCGTAGT
	JW4840	GCGGTACGTTTACCTCCA
